# Supplementary material for: Kalman Filter-Based RAIM for Reliable Aircraft Positioning with GPS and NavIC Constellations
Source: Sensors (Basel). 2020 Nov 18;20(22):6606. doi: 10.3390/s20226606 (PMC7698837; doi:10.3390/s20226606)
Supplement: Supplementary file 1 [file sensors-20-06606-s001.zip]

Archive with 2 entries (2 files):
- matlab_prog_figures_3_A1.m
- matlab_prog_min_lambda_theta.m
