# Supplementary material for: Kalman Filter-Based RAIM for Reliable Aircraft Positioning with GPS and NavIC Constellations
Source: Sensors (Basel). 2020 Nov 18;20(22):6606. doi: 10.3390/s20226606 (PMC7698837; doi:10.3390/s20226606)
Supplement: Supplementary file 1 [file sensors-20-06606-s001.zip › matlab_prog_figures_3_A1.m]

% ===============================================================================================
% Matlab programme to reproduce Figures 3 and A1. Note that results are generated 
% for Psi_sub and Psi_sub_max (i.e. for a particular satellite). Matrix dimension and iteration 
% number can be increased by changing maximum s and k, respectively

% If you want random but almost constant a_{l1}, set the if condition in line 30 to one, 
% otherwise to zero, which gives uniformly random a_{l1} between epochs (not
% realistic but more conservative. Figures 3 and A1 are generated with else)
% ==============================================================================================

clear all;
% rng('shuffle'); % Randomly initialise the random number generator once

vs = 3.9; % Maximum GPS satellite speed in km w.r.t ECEF
vu = 1*0.343; % Maximum user speed in km (Mach 1)
re = 6378.137; % Radius of Earth in km
rs = 26560; % Maximum distance in km of a GPS satellite from centre of Earth
h = 15; % Maximum user height in km above Earth surface

scale_factor = sqrt((1.57542^4 + 1.17645^4)/(1.57542^2 - 1.17645^2)^2); % frequency scale factor

a_max = 0.9911; % maximum a_{l1}
a_min = 0.9890; % minimum a_{l1}

for k = 1:1000; % iteration number
    clear a_values psi_sub psi_sub_max ;
    flag = 1;
    el1 = (5 + (90 - 5)*rand)*pi/180; % Random initial elevation angle
    for s = 1:50 % Different M-1 or(N-M)-1        
        if(1)  % random but almost constant a_values (i.e. a_{l1})
            % sigma of residual tropo error
            sigma_tropo1 = 1.001./sqrt(0.002001 + (sin(el1)).^2)*0.12;
            % sigma of multipath
            sigma_mp1 = (0.13 + 0.53*exp(-el1*180/pi/10))*scale_factor;
            % sigma of receiver noise
            sigma_noise1 = (0.15 + 0.43*exp(-el1*180/pi/6.9))*scale_factor;
            
            % Resultant sigma
            sigma1 = sqrt(sigma_tropo1^2 + sigma_mp1^2 + sigma_noise1^2);
            
            
            beta = asin((re+h)/rs*sin(pi/2 + el1)); % refer to Figure 3.3 on page 35 of 
            % Fundamentals of Global Positioning System Receivers A
            % Software Approach by James Tsui
            
            theta_angle = el1 + beta;
            
            % minimum r at an elevation angle (r will be more for
                % NavIC, hence GPS r is only calculated)
            r = sqrt((re+h)^2 + rs^2 - 2*(re+h)*rs*sin(theta_angle));
            
                        
            if(flag == 1)
               % Changed elevation angle at next epoch 
               el1 = el1 + (vs + vu)/r; % To check decreasing elevation, use minus sign
            end
 
            % Elevation angle limits 
            if(el1 > pi/2)
                el1 = el1 - (vs + vu)/r; % go back to previous value
                flag = 0; % do not change elevation angle anymore
            elseif(el1 < 5*pi/180)
                el1 = el1 + (vs + vu)/r; % go back to previous value
                flag = 0;
            end
            
            % recalculate sigma terms
            sigma_tropo2 = 1.001./sqrt(0.002001 + (sin(el1)).^2)*0.12;
            sigma_mp2 = (0.13 + 0.53*exp(-el1*180/pi/10))*scale_factor;
            sigma_noise2 = (0.15 + 0.43*exp(-el1*180/pi/6.9))*scale_factor;
            
            % resultant sigma
            sigma2 = sqrt(sigma_tropo2^2 + sigma_mp2^2 + sigma_noise2^2);
            
            if(flag == 1)
                % random but almost constant a_values (i.e. a_{l1})
                a_values(s) = exp(-0.01)*sigma1/sigma2; % time constant beta = 1/100 = 0.01
            elseif(el1 - (vs+vu)/r <= 5*pi/180)
                if(s > 1)
                    a_values(s) = a_values(s-1); % take previous value
                else
                    a_values(s) = a_min; % use limit
                end
            else
                if(s > 1)
                    a_values(s) = a_values(s-1);
                else
                    a_values(s) = a_max;
                end
            end

            if(max(a_values) > a_max || min(a_values) < a_min)
                disp('Something is wrong. Limits cannot be exceeded');
                keyboard; 
            end
        else % Uniformly random a_{l1} with time is not realistic, but can be checked
            % a_{l1} will be uniformly random between a_{min} and a_{max}. 
            a_diff = (a_max - a_min)*rand(1,s);
            a_values = a_min + a_diff;
            if(max(a_values) > a_max || min(a_values) < a_min)
                disp('Something is wrong. Limits cannot be exceeded');
                keyboard;
            end
        end
        

        
        dim = length(a_values)+1;
        
        % Form psi_sub matrix
        for i = dim:-1:1
            psi_sub(i,i) = 1; % Diagonal terms are one
            for j = i+1:dim
                psi_sub(i,j) = a_values(i)*psi_sub(i+1,j);
            end
            psi_sub(:,i) = psi_sub(i,:);
            
        end
        
        
        % Form psi_sub_max matrix
        a_values1 = a_max*ones(1,s);
        
        for i = dim:-1:1
            psi_sub_max(i,i) = 1;
            for j = i+1:dim
                psi_sub_max(i,j) = a_values1(i)*psi_sub_max(i+1,j); 
            end
            psi_sub_max(:,i) = psi_sub_max(i,:);
            
        end
        
        % Variables for Figure 3
        max_eig_diff(s,k) = max(eig(psi_sub))-max(eig(psi_sub_max));
        min_eig_diff(s,k) = min(eig(psi_sub))-min(eig(psi_sub_max));
        
        c = (max(eig(psi_sub_max)) - min(eig(psi_sub_max)));
        delta_psi_sub = psi_sub_max - psi_sub;
        
        % variables for Figure 9
        [eigenvec,eigen_val] = eig((c*eye(s+1) + delta_psi_sub)*(inv(psi_sub)));
        
        diff(s,k) = max(diag(eigen_val)) - c/min(eig(psi_sub_max));
        

    end
    k
end

% Figure 3
figure(3)
hold on;
subplot(1,2,1), hold on; plot(2:size(max_eig_diff,1)+1,max_eig_diff,'LineWidth', 4); grid on;
ylabel('Maximum eigenvalue of \Psi_{sub} - Maximum eigenvalue of \Psi_{sub, max}');
xlabel('Different values of M'); axis tight
subplot(1,2,2), hold on; plot(2:size(min_eig_diff,1)+1,min_eig_diff,'LineWidth', 4); grid on;
ylabel('Minimum eigenvalue of \Psi_{sub} - Minimum eigenvalue of \Psi_{sub, max}');
xlabel('Different values of M'); axis tight;

% Figure A1;
figure(9)
hold on;
plot(2:size(max_eig_diff,1)+1,diff); grid on;
ylabel('Maximum eigenvalue of D - c/(minimum eigenvalue of \Psi_{sub, max})');
xlabel('N-M');
axis tight;
