# Supplementary material for: Kalman Filter-Based RAIM for Reliable Aircraft Positioning with GPS and NavIC Constellations
Source: Sensors (Basel). 2020 Nov 18;20(22):6606. doi: 10.3390/s20226606 (PMC7698837; doi:10.3390/s20226606)
Supplement: Supplementary file 1 [file sensors-20-06606-s001.zip › matlab_prog_min_lambda_theta.m]

% ====================================================================================
% Matlab programme to show that the calculated lambda_min_theta_tilde
% is less than its actual value for alpha_2 (see the last paragraph of Appendix D). Matrix
% dimension and iteration  number can be increased by changing epoch no and k,
% respectively.

% If you want random but almost constant a_{l1}, set the if condition in line 49 to one,
% otherwise to zero, which gives uniformly random a_{l1} between epochs (not
% realistic but more conservative)
% ====================================================================================

clear all;

% rng('shuffle'); % Randomly initialise the random number generator once

scale_factor1 = sqrt((1.57542^4 + 1.17645^4)/(1.57542^2 - 1.17645^2)^2); % for GPS
scale_factor2 = sqrt((2.492028^4 + 1.17645^4)/(2.492028^2 - 1.17645^2)^2); % for NavIC

vs = 3.9; % Maximum GPS satellite speed in km w.r.t ECEF
vu = 1*0.343; % Maximum user speed in km (Mach 1)
re = 6378.137; % Radius of Earth in km
rs = 26560; % Maximum distance in km of a GPS satellite from centre of Earth
h = 15; % Maximum user height in km above Earth surface


a_max = 0.9911; % Maximum a_{l1}
a_min = 0.9890; % Minimum a_{l1}

epoch_no = 20; % size of a_values+1; (N-M)

gps_sat_no = 10;
navic_sat_no = 7;

actual_sat_no = gps_sat_no + navic_sat_no;
state_no = 5; % x, y, z position components and two clock biases (GPS and NavIC)

sat_no = actual_sat_no;
k = 1;
for ii = 1:sat_no % satellite number
    if(ii == sat_no)
        s = epoch_no-2; % assume last epoch has one satellite less
    else
        s = epoch_no-1;
    end
    clear a_values;
    flag = 1;
    el1 = (5 + (90 - 5)*rand)*pi/180; % Random initial elevation angle
    el_deg(ii) = el1*180/pi;
    if(1) % random but almost constant a_values
        for j = 1:s
            % sigma of residual tropo error
            sigma_tropo1 = 1.001./sqrt(0.002001 + (sin(el1)).^2)*0.12;
            if(ii <= gps_sat_no)
                % sigma of multipath
                sigma_mp1 = (0.13 + 0.53*exp(-el1*180/pi/10))*scale_factor1;
                % sigma of receiver noise
                sigma_noise1 = (0.15 + 0.43*exp(-el1*180/pi/6.9))*scale_factor1;
            else % NavIC
                sigma_mp1 = (0.13 + 0.53*exp(-el1*180/pi/10))*scale_factor2;
                sigma_noise1 = (0.15 + 0.43*exp(-el1*180/pi/6.9))*scale_factor2;
            end
            
            % Resultant sigma
            sigma1 = sqrt(sigma_tropo1^2 + sigma_mp1^2 + sigma_noise1^2);
            
            if(j == 1)
                W(ii,1) = 1/sigma1; % first epoch 
            end
            
            
            if(ii <= gps_sat_no)
                beta = asin((re+h)/rs*sin(pi/2 + el1)); % refer to Figure 3.3 on page 35 of
                % Fundamentals of Global Positioning System Receivers A
                % Software Approach by James Tsui
                theta_angle = el1 + beta;
                
                % Minimum r at an elevation angle (r will be more for
                % NavIC)
                r = sqrt((re+h)^2 + rs^2 - 2*(re+h)*rs*sin(theta_angle));
                
            else
                vs = 3.074; % Maximum NavIC satellite speed in km w.r.t ECEF
                rs = 42164.14299; % Maximum distance in km of a NavIC satellite from centre of Earth
                beta = asin((re+h)/rs*sin(pi/2 + el1)); % refer to Figure 3.3 on page 35 of
                % Fundamentals of Global Positioning System Receivers A
                % Software Approach by James Tsui
                theta_angle = el1 + beta;
                
                % Minimum r at an elevation angle
                r = sqrt((re+h)^2 + rs^2 - 2*(re+h)*rs*sin(theta_angle));
            end
            
            if(flag == 1)
                % Changed elevation angle
                el1 = el1 + (vs + vu)/r; % To check decreasing elevation, use minus sign
            end
            
            % Elevation angle limits
            if(el1 > pi/2)
                el1 = el1 - (vs + vu)/r; % go back to previous value
                flag = 0; % do not change elevation angle anymore
            elseif(el1 < 5*pi/180)
                el1 = el1 + (vs + vu)/r; % go back to previous value
                flag = 0;
            end
            
            % recalculate sigma terms
            sigma_tropo2 = 1.001./sqrt(0.002001 + (sin(el1)).^2)*0.12;
            if(ii <= gps_sat_no)
                sigma_mp2 = (0.13 + 0.53*exp(-el1*180/pi/10))*scale_factor1;
                sigma_noise2 = (0.15 + 0.43*exp(-el1*180/pi/6.9))*scale_factor1;
            else % NavIC
                sigma_mp2 = (0.13 + 0.53*exp(-el1*180/pi/10))*scale_factor2;
                sigma_noise2 = (0.15 + 0.43*exp(-el1*180/pi/6.9))*scale_factor2;
            end
            
            % resultant sigma
            sigma2 = sqrt(sigma_tropo2^2 + sigma_mp2^2 + sigma_noise2^2);
            
            W(ii,j+1) = 1/sigma2; % inverse of measurement error variance for current epoch  
            
            if(flag == 1)
                % random but almost constant a_values (i.e. a_{l1})
                a_values(j) = exp(-0.01)*sigma1/sigma2; % time constant beta = 1/100 = 0.01
            elseif(el1 - (vs+vu)/r <= 5*pi/180)
                if(j > 1)
                    a_values(j) = a_values(j-1); % take previous value
                else
                    a_values(j) = a_min;
                end
            else
                if(j > 1)
                    a_values(j) = a_values(j-1);
                else
                    a_values(j) = a_max;
                end
            end
            if(max(a_values) > a_max || min(a_values) < a_min)
                disp('Something is wrong. Limits cannot be exceeded');
                keyboard;
            end
        end
    else
        clear a_diff;
        
        for j = 1:s
            sigma_tropo1 = 1.001./sqrt(0.002001 + (sin(el1)).^2)*0.12;
            if(ii <= gps_sat_no)
                sigma_mp1 = (0.13 + 0.53*exp(-el1*180/pi/10))*scale_factor1;
                sigma_noise1 = (0.15 + 0.43*exp(-el1*180/pi/6.9))*scale_factor1;
            else % NavIC
                sigma_mp1 = (0.13 + 0.53*exp(-el1*180/pi/10))*scale_factor2;
                sigma_noise1 = (0.15 + 0.43*exp(-el1*180/pi/6.9))*scale_factor2;
            end
            sigma1 = sqrt(sigma_tropo1^2 + sigma_mp1^2 + sigma_noise1^2);
            
            if(j == 1)
                W(ii,1) = 1/sigma1;
            end
            
            W(ii,j+1) = 1/sigma1;% inverse of measurement error variance
        end
        % Uniformly random a_{l1} with time is not realistic, but can be checked
        % a_{l1} will be uniformly random between a_{min} and a_{max}.
        a_diff = (a_max - a_min)*rand(1,s);
        a_values = a_min + a_diff;
        if(max(a_values) > a_max || min(a_values) < a_min)
            disp('Something is wrong. Limits cannot be exceeded');
            keyboard;
        end
        
    end
    
    clear psi_sub psi_sub_max;
    
    dim = length(a_values)+1;
    
    % Form psi_sub matrix
    for i = dim:-1:1
        psi_sub(i,i) = 1;
        for j = i+1:dim
            psi_sub(i,j) = a_values(i)*psi_sub(i+1,j);
        end
        psi_sub(:,i) = psi_sub(i,:);
    end
    
    % Form psi_sub_max matrix
    a_values1 = a_max*ones(1,s);
    
    for i = dim:-1:1
        psi_sub_max(i,i) = 1;
        for j = i+1:dim
            psi_sub_max(i,j) = a_values1(i)*psi_sub_max(i+1,j);
        end
        psi_sub_max(:,i) = psi_sub_max(i,:);
        
    end
    
    
    index = sat_no;
    % Form Psi and Psi_max
    for i = 1:dim
        for j = 1:dim
            psi(ii+index*(i-1),ii+index*(j-1)) = psi_sub(i,j);
            if(k == 1) % psi_max is the same in all iterations
                psi_max(ii+index*(i-1),ii+index*(j-1)) = psi_sub_max(i,j);
            end
        end
    end
end

% Each iteration has a separate geometry, but the same psi and theta as
% above. This is to show the effects of the multiplication of S tilde prime on
% the minimum eigenvalue

for k = 1:1000 % iteration number
    row = 1;
    column = 1;
    s = epoch_no-1;
    sat_no = actual_sat_no;
    for j = 1:s+1
        if(j == s+1)
            % Remove one satellite at the last epoch to simulate change in
            % visibility
            sat_no = sat_no - 1;
            H(end,:) = [];
            clear W_diag G S3;
        end
        if(j == 1) % Geometry changes slowly. So H matrix is assumed to be constant over (N-M) epochs
            for ii = 1:sat_no
                temp1 = complex(0,1);
                while(imag(temp1))
                    temp(1:2) = -1 + 2*rand(1,2); % uniformly random between -1 and +1
                    temp1 = sqrt(1 - temp(1)^2 - temp(2)^2); % make sure LOS constraint is satisfied
                end
                temp(3) = temp1;
                H(ii,1:3) = temp';
            end
            % Columns for clock biases for GPS and NavIC
            H(1:gps_sat_no,state_no-1) = ones(gps_sat_no,1);
            H(gps_sat_no+1:gps_sat_no+navic_sat_no,state_no-1) = zeros(navic_sat_no,1);
            H(1:gps_sat_no,state_no) = zeros(gps_sat_no,1);
            H(gps_sat_no+1:gps_sat_no+navic_sat_no,state_no) = ones(navic_sat_no,1);
        end
        
        % Form inverse of measurement error covariance matrix
        W_diag=diag(W(1:sat_no,j));
        G = eye(sat_no) - W_diag*H*inv(H'*W_diag*W_diag*H)*H'*W_diag;
        [S1,L,S2] = svd(G); % singular value decomposition
        S3 = S1(:,1:sat_no-state_no); % G = S3*S3_transpose;
        n = size(S3);
        % Form S_tilde_prime. It is a block matrix with lth submatrix along the
        % diagonal given by S3. See definition after Eq. 16
        S_tilde_prime(row:row+n(1)-1,column:column+n(2)-1) = S3;
        row = row + n(1);
        column = column + n(2);
        
    end
    
    if(k == 1) % c and theta do not change with iterations
        c = (max(eig(psi_max)) - min(eig(psi_max))); % Form c
        theta = inv(c*eye(length(psi_max)) + psi_max); % Form theta
    end
    
    % Variables to show that calculated lambda_min_theta_tilde
    % is less than its actual value (See after Eq. 82)
    a(k) = min(eig(S_tilde_prime'*psi*S_tilde_prime*S_tilde_prime'*theta*S_tilde_prime));
    a1(k) = min(eig(psi*theta));
    if(k == 1)
        b = min(eig(S_tilde_prime'*psi_max*S_tilde_prime*S_tilde_prime'*theta*S_tilde_prime));
        b1 = min(eig(psi_max*theta));
    end
    
    if(imag(a(k)) > 1e-10)
        disp('Something is wrong. Eigenvalues cannot be imaginary.');
        keyboard;
    else
        a(k) = real(a(k));
    end
    
    if(imag(b) > 1e-10)
        disp('Something is wrong. Eigenvalues cannot be imaginary.');
        keyboard;
    else
        b = real(b);
    end
    
    if(imag(a1(k)) > 1e-10)
        disp('Something is wrong. Eigenvalues cannot be imaginary.');
        keyboard;
    else
        a1(k) = real(a1(k));
    end
    
    if(imag(b1) > 1e-10)
        disp('Something is wrong. Eigenvalues cannot be imaginary.');
        keyboard;
    else
        b1 = real(b1);
    end
    k
end


if(length(a_values) > 1)
    figure(1);
    hold on;
    plot(a - b); grid on;
    hold on;
    % plot(a1 - b1);
    ylabel('Actual minimum eigenvalue of \Theta_{tilde} for \alpha_2 - calculated minimum eigenvalue');
    xlabel('Iteration number k');
else
    disp('Difference between a and b, a - b');
    a(1)-b
    a1(1) - b1
end
